# Supplementary material for: Plasma and Brain Metabolomics Uncover Modulation of Bile Acid and Pentose Phosphate Pathways by Melissa officinalis in Obese Rat Model
Source: Int J Mol Sci. 2026 Mar 4;27(5):2391. doi: 10.3390/ijms27052391 (PMC12985921; doi:10.3390/ijms27052391)
Supplement: Supplementary file 1 [file ijms-27-02391-s001.zip]

Archive with 1 entries (1 files):
- ijms-4149378-supplementary.pdf
